# Supplementary material for: High Myopia Prevalence across Racial Groups in the United States: A Systematic Scoping Review
Source: J Clin Med. 2023 Apr 21;12(8):3045. doi: 10.3390/jcm12083045 (PMC10144975; doi:10.3390/jcm12083045)
Supplement: Supplementary file 1 [file jcm-12-03045-s001.zip]

Archive with 3 entries (3 files):
- Supplementary File S1_PRISMA-ScR Checklist.pdf
- Supplementary File S2_Search Strategy Terms.pdf
- Supplementary File S3_Risk of Bias Assessment.pdf
